# Supplementary material for: Halting ErbB-2 isoforms retrograde transport to the nucleus as a new theragnostic approach for triple-negative breast cancer
Source: Cell Death Dis. 2022 May 9;13(5):447. doi: 10.1038/s41419-022-04855-0 (PMC9084267; doi:10.1038/s41419-022-04855-0)
Supplement: Supplementary file 2 — Table S1 [file 41419_2022_4855_MOESM2_ESM.xls]

## Sheet: Hoja1
Table S1. Histopathology of representative mice bearing MDA-468 or MDA-231 tumor xenografts
Tumor Xenograft		Treatment group	Heart	Kidneys	Liver	Lungs	Spleen	Brain
MDA-468 tumor xenograft		Vehicle	Normal	Normal	Normala	Normalb	Normal	Normal
			Normal	Normal	Normala	Normalb	Normal	Normal
			Normal	Normal	Normala	Normalb	Normal	Normal
			Normal	Normal	Normala	Normalb	Normal	Normal
		R2 (20 mg/kg)	Normal	Normal	Normala	Normalb	Normal	Normal
			Normal	Normal	Normala	Normalb	Normal	Normal
			Normal	Normal	Normala	Normalb	Normal	Normal
			Normal	Normal	Normala	Normalb	Normal	Normal
MDA-231 tumor xenograft		Vehicle	Normal	Normal	Normala	Normalb	Normal	Normal
			Normal	Normal	Normala	Normalb	Normal	Normal
			Normal	Normal	Normala	Normalb	Normal	Normal
			Normal	Normal	Normala	Normalb	Normal	Normal
		R2 (20 mg/kg)	Normal	Normal	Normala	Normalb	Normal	Normal
			Normal	Normal	Normala	Normalb	Normal	Normal
			Normal	Normal	Normala	Normalb	Normal	Normal
			Normal	Normal	Normala	Normalb	Normal	Normal
a Mild periductal inflammatory infiltration
b Mild lung haemorrhages due to the euthanasic method (see ref. 17)
