# Supplementary material for: Halting ErbB-2 isoforms retrograde transport to the nucleus as a new theragnostic approach for triple-negative breast cancer
Source: Cell Death Dis. 2022 May 9;13(5):447. doi: 10.1038/s41419-022-04855-0 (PMC9084267; doi:10.1038/s41419-022-04855-0)
Supplement: Supplementary file 3 — Table S2 [file 41419_2022_4855_MOESM3_ESM.xlsx]

## Sheet: Sheet 1
Table S2. List of primary and secondary antibodies used
Name	Host species	Source	Catalog No.	Application	Dilution
Akt	Rabbit	Cell Signaling	9272	WB	1:500
AR (441)	Mouse	Santa Cruz Biotechnology	sc-7305	WB	1:4000
c-Jun (H79)	Rabbit	Santa Cruz Biotechnology	sc-1694	WB	1:500
Calnexin (E10)	Mouse	Santa Cruz Biotechnology	sc-46669	IF	1:50
Cyclin D1	Rabbit	Neomarkers	RB-9041-P1	WB	1:2000
E-cadherin (G10)	Mouse	Santa Cruz Biotechnology	sc-8426	IF	1:50
EEA1 (G4)	Mouse	Santa Cruz Biotechnology	sc-137130	IF	1:100
ErbB-2 (C18)	Rabbit	Santa Cruz Biotechnology	sc-284	WB / IF	1:4000 / 1:100
Erk1/2 (C9)	Mouse	Santa Cruz Biotechnology	sc-514302	WB	1:4000
Erk5 (EP791Y)	Rabbit	Abcam	ab40809	WB	1:1000
GFP (B2)	Mouse	Santa Cruz Biotechnology	sc-9996	IHC	1:50
GM130	Mouse	BD Biosciences	610822	IF	1:100
Histone H3 (C16)	Rabbit	Santa Cruz Biotechnology	sc-8654	WB	1:6000
pAkt Ser473	Rabbit	Cell Signaling	9271	WB	1:500
pErbB-2 Tyr877	Rabbit	Cell Signaling	2241	WB	1:500
pErk1/2 Tyr204 (E4)	Mouse	Santa Cruz Biotechnology	sc-7383	WB	1:4000
Stat3	Rabbit	Cell Signaling	124H6	IF	1:50
β tubulin	Mouse	Sigma Aldrich	T0198	WB	1:250000
Anti-Mouse-HRP	Horse	Vector Laboratories	PI-2000	WB	1:4000
Anti-Rabbit-HRP	Goat	Vector Laboratories	PI-1000	WB	1:4000
Anti-Rabbit-AF488 (IgG)	Goat	Invitrogen	A11034	IF	1:1000
Anti-Rabbit-AF546 (IgG)	Donkey	Invitrogen	A10040	IF	1:1000
Anti-Mouse-AF546 (IgG)	Goat	Invitrogen	A10036	IF	1:1000
Anti-Mouse-AF488 (IgG)	Goat	Invitrogen	A21042	IF	1:1000
Anti-Human-AF647 (IgG)	Goat	Invitrogen	A21445	Flow cytometry	1:1000
Anti-Mouse-Cy3	Goat	Invitrogen	M30010	IF	1:750
